# Supplementary material for: Induction of the Unfolded Protein Response at High Temperature in Saccharomyces cerevisiae
Source: Int J Mol Sci. 2022 Jan 31;23(3):1669. doi: 10.3390/ijms23031669 (PMC8836091; doi:10.3390/ijms23031669)
Supplement: Supplementary file 1 [file ijms-23-01669-s001.zip]

Archive with 8 entries (5 files):
- Supplemental/
- Supplemental/Original Gel.pdf
- __MACOSX/
- __MACOSX/Supplemental/
- __MACOSX/Supplemental/._Original Gel.pdf
- Supplemental/Supplemental-Compressed.pdf
- __MACOSX/Supplemental/._Supplemental-Compressed.pdf
- __MACOSX/._Supplemental
